# Supplementary material for: Efficient strategy for introducing large and multiple changes in plasmid DNA
Source: Sci Rep. 2018 Jan 29;8:1714. doi: 10.1038/s41598-018-20169-8 (PMC5789069; doi:10.1038/s41598-018-20169-8)
Supplement: Supplementary file 2 — Supplementary Dataset 1 [file 41598_2018_20169_MOESM2_ESM.zip]

Archive with 1 entries (1 files):
- 25 kb DNA sequencing.jvp
