# Supplementary material for: Efficient strategy for introducing large and multiple changes in plasmid DNA
Source: Sci Rep. 2018 Jan 29;8:1714. doi: 10.1038/s41598-018-20169-8 (PMC5789069; doi:10.1038/s41598-018-20169-8)
Supplement: Supplementary file 3 — Supplementary Dataset 2 [file 41598_2018_20169_MOESM3_ESM.zip]

Archive with 2 entries (2 files):
- 50 kb DNA sequencing 1-25kb.jvp
- 50 kb DNA sequencing 25-50kb.jvp
